# Supplementary material for: Nicotinamide Riboside and Phycocyanin Oligopeptides Affect Stress Susceptibility in Chronic Corticosterone-Exposed Rats
Source: Antioxidants (Basel). 2023 Oct 12;12(10):1849. doi: 10.3390/antiox12101849 (PMC10604757; doi:10.3390/antiox12101849)
Supplement: Supplementary file 1 [file antioxidants-12-01849-s001.zip]

Archive with 1 entries (1 files):
- antioxidants-2643547-supplementary.pdf
